# Supplementary material for: Elevated FOXG1 in glioblastoma stem cells cooperates with Wnt/β-catenin to induce exit from quiescence
Source: Cell Rep. Author manuscript; Available in PMC 2026 Feb 19. (PMC7618753; doi:10.1016/j.celrep.2023.112561)
Supplement: Supplemental information [file EMS212248-supplement-Supplemental_information.zip]

Archive with 2 entries (2 files):
- 1-s2.0-S2211124723005727-mmc1.pdf
- 1-s2.0-S2211124723005727-mmc2.pdf
